# Supplementary material for: The Efficacy of Common Household Cleaning Agents for SARS-CoV-2 Infection Control
Source: Viruses. 2022 Mar 29;14(4):715. doi: 10.3390/v14040715 (PMC9026400; doi:10.3390/v14040715)
Supplement: Supplementary file 1 [file viruses-14-00715-s001.zip]

Archive with 1 entries (1 files):
- viruses-1644865-supplementary.pdf
